# Supplementary material for: Novel QTL Associated with Shoot Branching Identified in Doubled Haploid Rice (Oryza sativa L.) under Low Nitrogen Cultivation
Source: Genes (Basel). 2021 May 14;12(5):745. doi: 10.3390/genes12050745 (PMC8157147; doi:10.3390/genes12050745)
Supplement: Supplementary file 1 [file genes-12-00745-s001.zip]

Archive with 1 entries (1 files):
- genes-1199924-supplementary.pdf
